# Supplementary material for: Deficiency of the Tmem232 Gene Causes Male Infertility with Morphological Abnormalities of the Sperm Flagellum in Mice
Source: Cells. 2023 Jun 13;12(12):1614. doi: 10.3390/cells12121614 (PMC10296807; doi:10.3390/cells12121614)
Supplement: Supplementary file 1 [file cells-12-01614-s001.zip]

Archive with 1 entries (1 files):
- cells-2389598-supplementary.pdf
